# Supplementary material for: Neutrophil recruitment and leukocyte response following focused ultrasound and microbubble mediated blood-brain barrier treatments
Source: Theranostics. 2021 Jan 1;11(4):1655–71. doi: 10.7150/thno.52710 (PMC7778596; doi:10.7150/thno.52710)
Supplement: Supplementary file 1 — Supplementary video/movie S1-S7 and table S1. [file thnov11p1655s1.zip]

Archive with 8 entries (8 files):
- S1_transendothelial_migration.avi
- S2_cell_aggregate.avi
- S3_transient_cell_mass.avi
- S4_persistent_cell_mass.avi
- S5_cell_occlusion_and_arrest.avi
- S6_VR_space.avi
- S7_extravascular.avi
- supplementary2_thno.pdf
